# Supplementary material for: What are the underlying factors for the severity of cyclic mastalgia?
Source: PLoS One. 2025 Oct 14;20(10):e0330468. doi: 10.1371/journal.pone.0330468 (PMC12520414; doi:10.1371/journal.pone.0330468)
Supplement: S2 File — Severe. xlsx. Data Excel. (XLSX) [file pone.0330468.s002.xlsx]

## Sheet: Sheet1
Age	Menarche	BMI	BMI.Class	Maritalstatus	Husbandsage	Marriageage	Lengthofmarriage	occupation	Husbandsjob	Degreebeingstudied	Husbandseducation	Sufficientmonthlyincome	Gravid	Para	NumberofNVD	ThenumberofCS	Numberofchildren	Numberofabortions	Breastfeedinghistory	Thenumberofchildrenyouhavebreastfed	Breastfeedingdurationmonths	BreastfeedingDurationClass	Brasize	BraSize.Class	Applicationofbratype	Thenumberofcigarettesuseddaily	Thenumberofdailycupsofcoffeeandcaffeinateddrinks	CupCoffee.Class	Thenumberofhoursofsmokinghookahperweek	Hookah.Class	Dailyconsumptionofchocolate	Chocolate.Class	Thenumberofglassesofnonalcoholiccarbonateddrinksconsumedperday	NonAlcoholicCarbonateDrink.Class	Thenumberofglassesofnoncarbonatednonalcoholicdrinksperday	NonalcoholicNoncarbonateDrink.Class	ThenumberofcupsofAlcoholicbeveragesconsumedperday	Numberofcupsofteaconsumeddaily	Tea.Class	Averageconsumptionoffastfoodtimesperweek	FastFood.Class	Theaverageamountoffatindailyconsumedfoods	Theaverageamountofsaltindailyconsumedfoods	Theaverageamountofsugarindailyconsumedfoods	Theaverageamountofspicesindailyconsumedfoods	Averagedailyamountoffruitsandvegetables	Theaveragenumberofglassesofwaterconsumedperday	WaterGlass.Class	Weightchangeinthelast5years
22	12	20.28	0	1	0	0	0	6	7	6	9	5	0	0	0	0	0	0	0	0	0	0	75	2	2	0	0	0	0	0	2	1	0	0	0	0	0	0	0	1	1	1	1	2	2	2	4	1	2
21	12	21.09	0	2	30	19	2	6	3	6	4	3	0	0	0	0	0	0	0	0	0	0	70	2	2	3	1	1	0	0	0	0	0	0	0	0	0	5	2	1	1	2	2	2	3	1	4	1	3
21	11	27.92	1	1	0	0	0	6	7	6	9	5	0	0	0	0	0	0	0	0	0	0	80	3	1	0	3	1	0	0	2	1	0	0	1	1	0	3	1	4	2	2	2	2	3	2	8	2	1
20	14	28.65	1	2	23	20	1	6	1	6	6	5	0	0	0	0	0	0	0	0	0	0	80	3	2	0	2	1	0	0	2	1	1	1	2	1	0	2	1	2	1	3	2	2	3	3	6	2	2
22	12	22.27	0	1	0	0	0	6	7	6	9	4	0	0	0	0	0	0	0	0	0	0	75	2	1	0	3	1	0	0	4	2	0	0	0	0	0	3	1	2	1	2	1	1	2	2	7	2	3
45	13	21.36	0	2	50	25	20	1	3	7	8	5	2	2	0	2	2	0	1	2	24	2	75	2	2	0	1	1	0	0	2	1	0	0	1	1	0	1	1	1	1	2	2	1	3	2	1	1	1
23	9	24.46	0	1	0	0	0	6	7	6	9	4	0	0	0	0	0	0	0	0	0	0	80	3	1	0	4	2	0	0	4	2	0	0	2	1	0	3	1	3	2	2	2	2	2	2	6	2	3
28	10	27.34	1	1	0	0	0	6	7	7	9	5	0	0	0	0	0	0	0	0	0	0	75	2	1	0	2	1	0	0	1	1	0	0	2	1	0	4	2	3	2	2	1	3	3	2	7	2	1
20	9	25.32	1	1	0	0	0	6	7	6	9	4	0	0	0	0	0	0	0	0	0	0	75	2	2	0	3	1	0	0	4	2	0	0	1	1	0	2	1	4	2	2	2	2	3	2	7	2	3
21	12	21.23	0	1	0	0	0	6	7	6	9	4	0	0	0	0	0	0	0	0	0	0	70	2	1	0	2	1	0	0	3	1	0	0	1	1	0	2	1	3	2	2	2	3	3	1	6	2	3
24	11	25.91	1	1	0	0	0	6	7	6	9	5	0	0	0	0	0	0	0	0	0	0	80	3	1	0	4	2	0	0	3	1	0	0	3	2	0	2	1	5	3	2	2	3	3	2	5	2	3
22	12	21.56	0	1	0	0	0	6	7	6	9	5	0	0	0	0	0	0	0	0	0	0	70	2	1	0	2	1	0	0	6	2	1	1	1	1	0	1	1	3	2	2	2	2	2	2	8	2	3
24	10	22.99	0	1	0	0	0	6	7	7	9	4	0	0	0	0	0	0	0	0	0	0	70	2	1	0	3	1	0	0	5	2	1	1	2	1	0	3	1	6	3	2	3	3	3	2	6	2	3
20	12	22.49	0	1	0	0	0	6	7	6	9	5	0	0	0	0	0	0	0	0	0	0	75	2	1	0	2	1	0	0	4	2	1	1	0	0	0	2	1	5	3	2	2	2	2	3	6	2	3
21	11	26.57	1	1	0	0	0	6	7	6	9	5	0	0	0	0	0	0	0	0	0	0	80	3	2	0	0	0	0	0	4	2	1	1	1	1	0	1	1	4	2	2	3	3	2	2	7	2	3
20	12	21.34	0	1	0	0	0	6	7	6	9	4	0	0	0	0	0	0	0	0	0	0	75	2	2	0	1	1	0	0	5	2	0	0	0	0	0	3	1	0	0	2	1	2	2	1	5	2	2
19	13	21.45	0	1	0	0	0	6	7	6	9	4	0	0	0	0	0	0	0	0	0	0	75	2	2	0	0	0	0	0	0	0	0	0	0	0	0	2	1	0	0	1	2	1	2	2	4	1	2
20	11	24.46	0	1	0	0	0	1	7	6	9	4	0	0	0	0	0	0	0	0	0	0	85	3	2	0	0	0	0	0	1	1	0	0	0	0	0	1	1	1	1	2	2	1	3	2	5	2	1
20	12	31.22	2	1	0	0	0	6	7	6	9	4	0	0	0	0	0	0	0	0	0	0	75	2	2	0	2	1	0	0	1	1	0	0	2	1	0	3	1	1	1	2	2	1	2	2	8	2	2
21	16	24.82	0	1	0	0	0	6	7	6	9	5	0	0	0	0	0	0	0	0	0	0	75	2	1	0	0	0	0	0	2	1	0	0	0	0	0	2	1	1	1	2	2	2	3	1	4	1	1
19	14	19.53	0	1	0	0	0	6	7	5	9	5	0	0	0	0	0	0	0	0	0	0	75	2	2	0	0	0	8	3	2	1	1	1	0	0	0	3	1	4	2	2	2	1	2	2	3	1	1
20	15	21.72	0	1	0	0	0	6	7	6	9	3	0	0	0	0	0	0	0	0	0	0	80	3	2	0	0	0	0	0	3	1	0	0	1	1	0	1	1	2	1	2	3	2	2	1	3	1	2
33	14	21.76	0	2	33	32	0	1	3	6	6	3	0	0	0	0	0	0	0	0	0	0	70	2	2	0	0	0	0	0	2	1	0	0	0	0	0	4	2	1	1	2	2	2	2	1	7	2	1
36	13	25.96	1	1	0	0	0	5	7	6	9	4	0	0	0	0	0	0	0	0	0	0	80	3	1	0	0	0	0	0	0	0	0	0	0	0	0	10	3	0	0	2	3	1	2	1	2	1	1
20	13	20.58	0	1	0	0	0	6	7	6	9	4	0	0	0	0	0	0	0	0	0	0	85	3	2	0	0	0	0	0	1	1	0	0	0	0	0	0	0	1	1	2	2	1	2	2	7	2	1
20	13	18.59	0	1	0	0	0	6	7	6	9	4	0	0	0	0	0	0	0	0	0	0	80	3	2	0	1	1	0	0	2	1	0	0	0	0	0	2	1	1	1	2	2	1	2	2	4	1	2
18	12	21.64	0	1	0	0	0	6	7	6	9	1	0	0	0	0	0	0	0	0	0	0	70	2	2	0	2	1	5	3	5	2	1	1	2	1	0	4	2	1	1	2	2	2	2	2	7	2	1
36	13	25.96	1	1	0	0	0	5	7	6	9	4	0	0	0	0	0	0	0	0	0	0	80	3	1	0	0	0	0	0	0	0	0	0	0	0	0	10	3	0	0	2	3	1	2	3	3	1	1
30	13	24.21	0	2	36	25	5	3	1	6	6	5	0	0	0	0	0	0	0	0	0	0	80	3	2	0	2	1	0	0	1	1	0	0	0	0	0	2	1	1	1	2	2	2	3	2	3	1	1
28	15	22.66	0	1	0	0	0	1	7	6	9	5	0	0	0	0	0	0	0	0	0	0	70	2	2	0	0	0	0	0	0	0	0	0	0	0	0	0	0	0	0	2	2	1	2	1	1	1	1
30	10	27.24	1	2	34	7	7	3	3	6	6	4	1	1	0	1	1	0	1	1	20	2	85	3	2	0	4	2	0	0	1	1	0	0	0	0	0	3	1	1	1	2	2	1	2	2	8	2	1
36	11	26.56	1	2	33	22	7	3	2	5	4	3	0	0	0	0	0	0	0	0	0	0	75	2	2	0	0	0	0	0	0	0	0	0	0	0	0	1	1	0	0	1	2	1	2	1	5	2	1
30	12	24.61	0	1	0	0	0	1	7	6	9	4	0	0	0	0	0	0	0	0	0	0	70	2	2	0	0	0	0	0	2	1	0	0	3	2	0	3	1	1	1	2	2	2	2	2	6	2	1
30	14	20.06	0	1	0	0	0	6	7	8	9	3	0	0	0	0	0	0	0	0	0	0	75	2	2	0	2	1	0	0	4	2	1	1	1	1	0	5	2	2	1	3	2	2	2	2	2	1	1
20	13	23.74	0	1	0	0	0	6	7	6	9	5	0	0	0	0	0	0	0	0	0	0	65	1	2	0	0	0	0	0	2	1	1	1	0	0	0	1	1	3	2	2	2	2	2	2	5	2	1
34	12	26.56	1	2	36	6	6	3	1	6	7	3	2	1	0	1	1	1	1	1	3	1	85	3	2	0	0	0	0	0	1	1	1	1	0	0	0	2	1	0	0	2	2	1	2	3	4	1	1
27	12	28.48	1	2	34	19	7	3	3	5	4	4	1	1	1	0	1	0	1	1	29	3	75	2	2	0	0	0	0	0	0	0	0	0	0	0	0	2	1	0	0	2	2	1	2	2	5	2	3
33	16	24	0	2	37	24	10	1	3	6	5	4	1	1	1	0	1	0	1	1	23	2	80	3	1	0	2	1	0	0	0	0	0	0	0	0	0	3	1	1	1	2	2	1	2	2	3	1	1
29	13	19.53	0	1	0	0	0	2	7	6	9	2	0	0	0	0	0	0	0	0	0	0	75	2	2	0	0	0	0	0	2	1	0	0	0	0	0	0	0	1	1	2	2	2	2	1	3	1	2
25	13	19.53	0	1	0	0	0	6	7	7	9	4	0	0	0	0	0	0	0	0	0	0	75	2	2	0	0	0	0	0	1	1	0	0	0	0	0	0	0	1	1	1	1	2	2	1	5	2	1
22	12	35.51	2	1	0	0	0	6	7	6	9	4	0	0	0	0	0	0	0	0	0	0	95	4	1	0	1	1	0	0	5	2	0	0	0	0	0	3	1	1	1	2	2	3	2	1	6	2	1
20	13	20.76	0	2	23	20	1	6	6	6	6	4	0	0	0	0	0	0	0	0	0	0	80	3	2	0	0	0	0	0	1	1	0	0	0	0	0	6	2	2	1	2	2	1	3	3	5	2	3
24	15	23.44	0	1	0	0	0	6	7	6	9	4	0	0	0	0	0	0	0	0	0	0	75	2	2	0	0	0	0	0	0	0	0	0	1	1	0	1	1	1	1	1	1	2	1	1	5	2	2
27	11	31.57	2	1	0	0	0	1	7	6	9	4	0	0	0	0	0	0	0	0	0	0	85	3	1	0	0	0	0	0	1	1	0	0	0	0	0	2	1	1	1	1	1	2	1	2	7	2	2
24	14	24.22	0	1	0	0	0	6	7	7	9	5	0	0	0	0	0	0	0	0	0	0	75	2	2	0	0	0	0	0	1	1	0	0	0	0	0	2	1	0	0	2	1	1	1	2	7	2	1
28	12	24.45	0	2	34	21	8	1	1	6	6	3	0	0	0	0	0	0	0	0	0	0	85	3	2	0	0	0	0	0	0	0	1	1	0	0	0	1	1	1	1	1	2	1	1	2	3	1	1
34	11	32.03	2	2	39	23	9	3	1	5	4	5	2	2	0	2	2	0	1	2	10	1	80	3	2	0	2	1	0	0	2	1	3	2	1	1	0	3	1	2	1	2	2	2	2	2	4	1	1
30	12	25.39	1	1	0	0	0	1	7	6	9	3	0	0	0	0	0	0	0	0	0	0	75	2	2	0	0	0	0	0	1	1	0	0	0	0	0	5	2	1	1	1	1	1	1	2	10	3	1
42	12	33.8	2	2	46	27	15	1	1	6	7	4	2	2	0	2	2	1	1	2	40	4	80	3	2	0	0	0	0	0	0	0	0	0	0	0	0	1	1	0	0	2	2	2	3	3	9	3	1
22	13	20.2	0	1	0	0	0	6	7	6	9	4	0	0	0	0	0	0	0	0	0	0	70	2	2	0	0	0	0	0	1	1	0	0	0	0	0	1	1	1	1	2	2	2	1	2	2	1	1
28	13	24.01	0	2	36	4	4	1	1	6	5	4	2	2	0	2	2	0	1	2	2	1	70	2	2	0	0	0	0	0	1	1	0	0	1	1	0	3	1	2	1	2	2	2	2	2	5	2	3
23	12	24.84	0	2	27	21	2	1	3	6	6	4	0	0	0	0	0	0	0	0	0	0	80	3	1	2	0	0	0	0	1	1	1	1	0	0	0	1	1	1	1	2	2	2	3	1	3	1	1
33	11	28.63	1	2	44	20	13	3	1	6	7	5	3	2	0	2	2	1	1	2	46	4	85	3	2	0	2	1	0	0	0	0	0	0	0	0	0	2	1	1	1	1	2	1	2	3	10	3	1
24	15	23.44	0	1	0	0	0	6	7	7	9	3	0	0	0	0	0	0	0	0	0	0	85	3	1	0	1	1	0	0	1	1	1	1	0	0	0	2	1	1	1	2	1	1	2	1	5	2	1
26	13	22.41	0	1	0	0	0	1	7	7	9	4	0	0	0	0	0	0	0	0	0	0	70	2	2	0	0	0	0	0	2	1	0	0	0	0	0	3	1	1	1	2	1	1	1	2	3	1	3
30	13	11.02	0	1	0	0	0	1	7	7	9	4	0	0	0	0	0	0	0	0	0	0	70	2	1	0	0	0	0	0	4	2	1	1	1	1	0	0	0	3	2	2	2	2	2	2	3	1	1
21	13	21.63	0	1	0	0	0	6	7	8	9	4	0	0	0	0	0	0	0	0	0	0	75	2	1	0	0	0	0	0	4	2	0	0	0	0	0	0	0	2	1	2	2	3	2	1	6	2	2
30	14	24.45	0	1	0	0	0	6	7	6	9	4	0	0	0	0	0	0	0	0	0	0	85	3	1	0	0	0	0	0	1	1	0	0	0	0	0	2	1	1	1	1	1	1	1	2	3	1	2
30	13	19.72	0	1	0	0	0	6	7	6	9	3	0	0	0	0	0	0	0	0	0	0	75	2	1	0	0	0	0	0	1	1	0	0	0	0	0	1	1	0	0	2	2	1	1	1	2	1	3
22	12	24.38	0	1	0	0	0	6	7	6	9	4	0	0	0	0	0	0	0	0	0	0	75	2	2	0	0	0	0	0	1	1	1	1	0	0	0	1	1	1	1	2	2	3	2	1	2	1	2
21	12	26.3	1	1	0	0	0	6	7	6	9	4	0	0	0	0	0	0	0	0	0	0	90	4	1	0	0	0	0	0	0	0	0	0	0	0	0	4	2	0	0	1	2	1	2	1	2	1	1
19	14	16.16	0	1	0	0	0	5	7	8	9	4	0	0	0	0	0	0	0	0	0	0	70	2	1	0	0	0	0	0	0	0	2	2	3	2	0	2	1	1	1	2	2	2	3	1	3	1	1
19	12	22.86	0	1	0	0	0	6	7	8	9	5	0	0	0	0	0	0	0	0	0	0	70	2	2	0	0	0	0	0	1	1	0	0	0	0	0	0	0	0	0	1	3	3	2	1	8	2	2
20	13	22.68	0	1	0	0	0	6	7	6	9	4	0	0	0	0	0	0	0	0	0	0	70	2	1	0	0	0	0	0	1	1	0	0	1	1	0	2	1	1	1	1	2	2	2	1	4	1	2
21	13	20.2	0	2	31	21	1	6	3	6	6	5	0	0	0	0	0	0	0	0	0	0	75	2	2	0	0	0	0	0	2	1	0	0	0	0	0	0	0	0	0	2	2	2	3	2	4	1	3
21	13	19.15	0	1	0	0	0	6	7	6	9	4	0	0	0	0	0	0	0	0	0	0	75	2	2	0	0	0	0	0	0	0	1	1	6	3	0	1	1	2	1	2	2	1	1	1	8	2	3
23	12	20.28	0	1	0	0	0	6	7	6	9	5	0	0	0	0	0	0	0	0	0	0	75	2	2	0	0	0	0	0	0	0	0	0	0	0	0	2	1	1	1	1	1	2	2	2	3	1	2
19	13	20.06	0	1	0	0	0	6	7	6	9	5	0	0	0	0	0	0	0	0	0	0	75	2	1	0	0	0	0	0	3	1	2	2	1	1	0	1	1	2	1	2	2	2	2	1	6	2	1
18	11	24.16	0	1	0	0	0	6	7	8	9	5	0	0	0	0	0	0	0	0	0	0	75	2	2	0	1	1	0	0	2	1	2	2	8	3	0	2	1	3	2	2	2	2	2	1	5	2	1
23	11	23.59	0	1	0	0	0	6	7	8	9	3	0	0	0	0	0	0	0	0	0	0	80	3	1	0	3	1	0	0	0	0	0	0	0	0	0	3	1	1	1	2	1	1	2	1	6	2	2
22	14	22.04	0	1	0	0	0	6	7	6	9	5	0	0	0	0	0	0	0	0	0	0	70	2	2	0	1	1	0	0	0	0	0	0	1	1	0	1	1	1	1	2	2	2	2	1	3	1	2
22	14	19.53	0	1	0	0	0	6	7	6	9	3	0	0	0	0	0	0	0	0	0	0	65	1	2	0	2	1	0	0	3	1	2	2	2	1	0	2	1	3	2	2	2	2	1	1	3	1	3
21	14	19.38	0	1	0	0	0	6	7	6	9	5	0	0	0	0	0	0	0	0	0	0	70	2	2	0	2	1	0	0	1	1	1	1	0	0	0	3	1	2	1	3	2	1	3	1	4	1	2
18	11	17.99	0	1	0	0	0	6	7	8	9	5	0	0	0	0	0	0	0	0	0	0	75	2	2	0	2	1	0	0	1	1	0	0	0	0	0	0	0	1	1	1	1	1	2	3	6	2	2
21	13	25.39	1	1	0	0	0	6	7	6	9	4	0	0	0	0	0	0	0	0	0	0	50	1	2	0	0	0	0	0	0	0	0	0	0	0	0	3	1	1	1	2	2	3	2	2	3	1	3
20	14	22.58	0	1	0	0	0	6	7	6	9	3	0	0	0	0	0	0	0	0	0	0	80	3	2	0	0	0	0	0	2	1	1	1	0	0	0	0	0	2	1	2	1	2	1	1	5	2	2
21	17	22.6	0	1	0	0	0	6	7	6	9	2	0	0	0	0	0	0	0	0	0	0	80	3	1	0	0	0	0	0	0	0	1	1	1	1	0	3	1	1	1	2	3	2	3	1	6	2	2
20	14	13.84	0	1	0	0	0	6	7	8	9	5	0	0	0	0	0	0	0	0	0	0	60	1	2	0	1	1	0	0	5	2	1	1	0	0	0	1	1	0	0	2	1	1	1	3	4	1	3
20	15	18.21	0	1	0	0	0	6	7	8	9	4	0	0	0	0	0	0	0	0	0	0	75	2	2	0	0	0	0	0	1	1	1	1	0	0	0	0	0	2	1	2	2	1	2	1	5	2	3
21	14	18.43	0	1	0	0	0	6	7	8	9	4	0	0	0	0	0	0	0	0	0	0	80	3	2	0	1	1	0	0	0	0	0	0	0	0	0	2	1	0	0	2	2	1	2	1	6	2	3
22	12	16.18	0	1	0	0	0	6	7	8	9	5	0	0	0	0	0	0	0	0	0	0	65	1	2	0	1	1	0	0	2	1	0	0	0	0	0	4	2	1	1	2	1	2	2	1	1	1	3
24	11	23.71	0	2	25	23	1	6	1	8	6	4	0	0	0	0	0	0	0	0	0	0	80	3	1	0	1	1	0	0	1	1	1	1	1	1	0	1	1	1	1	2	2	2	1	1	3	1	1
24	14	25.82	1	1	0	0	0	6	7	8	9	5	0	0	0	0	0	0	0	0	0	0	85	3	2	0	1	1	0	0	1	1	1	1	0	0	0	4	2	1	1	2	2	2	2	2	5	2	1
20	13	22.57	0	1	0	0	0	6	7	8	9	4	0	0	0	0	0	0	0	0	0	0	75	2	1	0	1	1	0	0	1	1	0	0	1	1	0	1	1	2	1	2	2	1	2	1	7	2	3
23	16	25.35	1	1	0	0	0	6	7	6	9	4	0	0	0	0	0	0	0	0	0	0	85	3	1	0	1	1	0	0	5	2	1	1	0	0	0	4	2	4	2	2	2	2	2	1	3	1	2
24	11	22.06	0	1	0	0	0	6	7	7	9	4	0	0	0	0	0	0	0	0	0	0	75	2	2	0	0	0	0	0	0	0	0	0	0	0	0	0	0	0	0	1	1	1	1	2	5	2	3
23	12	22.49	0	1	0	0	0	6	7	8	9	4	0	0	0	0	0	0	0	0	0	0	75	2	2	0	1	1	0	0	2	1	0	0	0	0	0	0	0	2	1	2	1	1	2	2	12	3	1
22	10	35	2	1	0	0	0	6	7	8	9	5	0	0	0	0	0	0	0	0	0	0	100	4	1	0	1	1	0	0	5	2	1	1	0	0	0	3	1	2	1	2	2	3	3	2	5	2	1
22	15	17.58	0	1	0	0	0	6	7	8	9	4	0	0	0	0	0	0	0	0	0	0	50	1	1	0	1	1	0	0	1	1	1	1	2	1	0	1	1	0	0	2	2	2	3	2	4	1	3
23	13	31.23	2	1	0	0	0	6	7	6	9	4	0	0	0	0	0	0	0	0	0	0	80	3	2	0	0	0	0	0	1	1	0	0	0	0	0	1	1	2	1	2	2	1	3	2	5	2	2
20	11	27.68	1	1	0	0	0	6	7	8	9	5	0	0	0	0	0	0	0	0	0	0	75	2	2	0	0	0	0	0	4	2	0	0	0	0	0	1	1	1	1	2	2	2	2	3	8	2	1
23	16	24.22	0	2	30	18	4	6	3	6	6	4	0	0	0	0	0	0	0	0	0	0	75	2	2	0	0	0	0	0	3	1	0	0	0	0	0	2	1	3	2	1	2	1	2	1	6	2	2
23	12	19.61	0	1	0	0	0	6	7	6	9	5	0	0	0	0	0	0	0	0	0	0	75	2	2	0	0	0	0	0	0	0	0	0	0	0	0	0	0	1	1	1	1	2	2	2	3	1	2
21	14	16.85	0	1	0	0	0	6	7	6	9	5	0	0	0	0	0	0	0	0	0	0	50	1	2	0	1	1	0	0	1	1	0	0	0	0	0	2	1	1	1	2	2	2	2	2	3	1	3
22	12	26.26	1	1	0	0	0	6	7	6	9	4	0	0	0	0	0	0	0	0	0	0	75	2	2	0	1	1	0	0	4	2	2	2	5	2	0	1	1	1	1	2	2	1	2	2	5	2	1
27	9	24.22	0	2	33	22	6	3	2	5	5	4	3	2	0	2	1	1	1	1	7	1	75	2	2	0	0	0	2	1	2	1	0	0	0	0	0	0	0	2	1	1	2	2	3	2	2	1	2
26	14	21.77	0	2	26	22	4	6	1	7	6	4	0	0	0	0	0	0	0	0	0	0	80	3	2	0	0	0	0	0	2	1	1	1	1	1	0	0	0	1	1	2	2	2	3	2	5	2	1
24	15	19.84	0	1	0	0	0	6	7	7	9	4	0	0	0	0	0	0	0	0	0	0	70	2	1	0	0	0	0	0	0	0	0	0	0	0	0	0	0	0	0	2	1	1	2	2	6	2	1
21	13	20.06	0	1	0	0	0	6	7	8	9	4	0	0	0	0	0	0	0	0	0	0	75	2	1	0	1	1	0	0	1	1	0	0	0	0	0	2	1	1	1	2	2	2	2	2	4	1	1
22	13	21.45	0	1	0	0	0	6	7	6	9	4	0	0	0	0	0	0	0	0	0	0	75	2	1	0	1	1	0	0	2	1	0	0	0	0	0	3	1	1	1	2	2	1	2	1	4	1	3
20	15	20.69	0	1	0	0	0	6	7	8	9	4	0	0	0	0	0	0	0	0	0	0	75	2	2	0	1	1	0	0	1	1	0	0	0	0	0	1	1	2	1	2	2	2	2	2	5	2	3
20	15	16.73	0	1	0	0	0	6	7	6	9	3	0	0	0	0	0	0	0	0	0	0	75	2	1	0	1	1	0	0	2	1	1	1	1	1	0	2	1	2	1	2	1	3	2	1	3	1	2
20	14	19.38	0	1	0	0	0	6	7	6	9	3	0	0	0	0	0	0	0	0	0	0	70	2	2	0	0	0	0	0	1	1	0	0	0	0	0	1	1	3	2	1	1	1	2	2	7	2	3
23	12	21.08	0	1	0	0	0	6	7	8	9	4	0	0	0	0	0	0	0	0	0	0	80	3	2	0	0	0	0	0	0	0	1	1	0	0	0	3	1	1	1	2	2	2	2	1	3	1	3
23	14	20.31	0	1	0	0	0	6	7	6	9	4	0	0	0	0	0	0	0	0	0	0	75	2	1	0	0	0	0	0	2	1	0	0	9	3	0	3	1	2	1	2	2	2	3	1	6	2	2
27	14	19.38	0	1	0	0	0	1	7	8	9	4	0	0	0	0	0	0	0	0	0	0	75	2	2	0	0	0	0	0	0	0	0	0	0	0	0	3	1	2	1	2	2	2	3	2	4	1	2
19	14	19.84	0	1	0	0	0	6	7	6	9	3	0	0	0	0	0	0	0	0	0	0	75	2	1	0	3	1	0	0	7	3	3	2	3	2	0	7	3	3	2	2	2	1	2	1	6	2	1
23	12	22.49	0	1	0	0	0	6	7	8	9	4	0	0	0	0	0	0	0	0	0	0	75	2	2	0	0	0	0	0	2	1	1	1	0	0	0	5	2	3	2	2	2	1	2	1	6	2	3
24	15	20.2	0	1	0	0	0	6	7	7	9	4	0	0	0	0	0	0	0	0	0	0	65	1	2	0	0	0	0	0	0	0	0	0	0	0	0	0	0	0	0	2	1	2	2	2	0	0	1
21	15	26.64	1	1	0	0	0	6	7	6	9	4	0	0	0	0	0	0	0	0	0	0	70	2	1	0	1	1	0	0	0	0	0	0	0	0	0	2	1	1	1	2	2	1	2	1	6	2	1
25	15	20.05	0	1	0	0	0	1	7	7	9	2	0	0	0	0	0	0	0	0	0	0	65	1	2	0	3	1	0	0	5	2	0	0	0	0	1	2	1	3	2	1	1	3	2	1	5	2	1
20	15	27.34	1	1	0	0	0	6	7	6	9	4	0	0	0	0	0	0	0	0	0	0	75	2	1	0	2	1	0	0	0	0	1	1	1	1	0	2	1	1	1	2	3	2	2	1	10	3	1
22	16	15.7	0	1	0	0	0	6	7	6	9	4	0	0	0	0	0	0	0	0	0	0	80	3	2	0	0	0	0	0	0	0	0	0	1	1	0	1	1	0	0	2	1	3	2	2	5	2	3
25	11	25.47	1	1	0	0	0	6	7	8	9	4	0	0	0	0	0	0	0	0	0	0	75	2	2	0	0	0	0	0	0	0	0	0	0	0	0	0	0	2	1	2	2	2	2	1	10	3	1
19	12	20.57	0	1	0	0	0	6	7	6	9	3	0	0	0	0	0	0	0	0	0	0	80	3	2	0	1	1	0	0	1	1	0	0	0	0	0	2	1	0	0	2	2	2	2	2	5	2	2
23	11	29.21	1	1	0	0	0	1	7	6	9	3	0	0	0	0	0	0	0	0	0	0	75	2	1	0	1	1	0	0	1	1	0	0	0	0	0	3	1	1	1	2	1	1	2	1	4	1	1
21	12	34.61	2	1	0	0	0	6	7	6	9	4	0	0	0	0	0	0	0	0	0	0	90	4	2	0	1	1	0	0	3	1	0	0	0	0	0	2	1	1	1	2	3	3	2	2	7	2	2
20	12	20.81	0	1	0	0	0	6	7	8	9	5	0	0	0	0	0	0	0	0	0	0	65	1	2	0	1	1	0	0	1	1	1	1	6	3	0	1	1	1	1	1	2	1	2	2	4	1	3
20	11	23.59	0	1	0	0	0	6	7	6	9	4	0	0	0	0	0	0	0	0	0	0	80	3	2	0	3	1	0	0	0	0	0	0	5	2	0	2	1	0	0	2	2	1	1	2	4	1	1
21	10	29.74	1	1	0	0	0	6	7	8	9	4	0	0	0	0	0	0	0	0	0	0	75	2	2	0	2	1	0	0	0	0	0	0	0	0	0	1	1	0	0	1	1	1	1	2	6	2	2
21	11	19.57	0	1	0	0	0	6	7	6	9	4	0	0	0	0	0	0	0	0	0	0	60	1	2	0	1	1	0	0	0	0	1	1	1	1	0	1	1	1	1	2	2	2	2	1	3	1	3
19	12	20.08	0	1	0	0	0	6	7	8	9	5	0	0	0	0	0	0	0	0	0	0	75	2	1	0	1	1	0	0	1	1	0	0	0	0	0	1	1	2	1	3	1	1	2	1	4	1	1
23	13	20.8	0	1	0	0	0	6	7	6	9	5	0	0	0	0	0	0	0	0	0	0	90	4	2	0	1	1	0	0	2	1	0	0	0	0	0	2	1	1	1	2	2	3	2	1	8	2	3
24	13	18.91	0	1	0	0	0	1	7	7	9	4	0	0	0	0	0	0	0	0	0	0	70	2	1	0	5	2	0	0	6	2	4	3	3	2	0	6	2	2	1	2	3	3	2	2	4	1	3
25	12	31.14	2	2	25	24	1	6	6	8	7	3	0	0	0	0	0	0	0	0	0	0	85	3	2	0	0	0	0	0	2	1	1	1	1	1	0	5	2	1	1	3	2	2	2	1	5	2	3
25	13	17.72	0	1	0	0	0	1	7	6	9	2	0	0	0	0	0	0	0	0	0	0	75	2	2	0	1	1	0	0	3	1	0	0	0	0	0	2	1	1	1	2	2	2	2	2	4	1	2
25	14	22.66	0	1	0	0	0	1	7	6	9	5	0	0	0	0	0	0	0	0	0	0	75	2	1	0	0	0	0	0	1	1	0	0	0	0	0	0	0	2	1	2	1	1	2	3	7	2	2
20	11	21.79	0	1	0	0	0	6	7	6	9	4	0	0	0	0	0	0	0	0	0	0	65	1	2	0	0	0	0	0	0	0	1	1	6	3	0	1	1	3	2	3	2	2	3	2	4	1	1
26	12	24.22	0	2	26	24	2	1	1	8	8	4	0	0	0	0	0	0	0	0	0	0	75	2	2	0	0	0	0	0	0	0	0	0	1	1	0	2	1	1	1	2	2	2	2	2	3	1	1
21	13	18.44	0	1	0	0	0	6	7	6	9	4	0	0	0	0	0	0	0	0	0	0	75	2	2	0	0	0	0	0	0	0	0	0	0	0	0	1	1	0	0	2	1	2	2	1	5	2	1
24	12	20	0	1	0	0	0	6	7	7	9	4	0	0	0	0	0	0	0	0	0	0	70	2	2	0	0	0	0	0	1	1	0	0	0	0	0	0	0	1	1	2	2	1	3	1	4	1	1
20	13	25.71	1	1	0	0	0	6	7	6	9	4	0	0	0	0	0	0	0	0	0	0	75	2	2	0	1	1	0	0	1	1	1	1	0	0	0	1	1	2	1	2	2	1	2	2	5	2	3
28	13	20.76	0	1	0	0	0	6	7	8	9	2	0	0	0	0	0	0	0	0	0	0	75	2	2	0	0	0	0	0	0	0	1	1	0	0	0	3	1	0	0	1	2	1	2	2	4	1	3
22	10	20.76	0	1	0	0	0	6	7	8	9	4	0	0	0	0	0	0	0	0	0	0	75	2	1	0	1	1	0	0	1	1	1	1	0	0	0	2	1	2	1	2	2	1	2	1	5	2	3
22	14	17.21	0	1	0	0	0	6	7	6	9	3	0	0	0	0	0	0	0	0	0	0	75	2	2	0	0	0	0	0	1	1	1	1	1	1	0	1	1	0	0	2	2	2	2	2	3	1	1
31	16	22.27	0	2	38	26	5	6	1	8	7	4	0	0	0	0	0	0	0	0	0	0	75	2	1	0	0	0	0	0	1	1	0	0	0	0	0	2	1	0	0	2	1	1	2	2	2	1	1
24	15	25		1	0	0	0	1	7	6	9	4	0	0	0	0	0	0	0	0	0	0	75	2	2	0	0	0	0	0	3	1	0	0	0	0	0	3	1	1	1	2	2	2	2	2	9	3	3
32	13	24.51	0	2	38	31	1	6	3	7	6	3	0	0	0	0	0	0	0	0	0	0	75	2	2	0	0	0	14	3	3	1	1	1	0	0	0	4	2	1	1	2	2	1	2	2	5	2	1
35	13	25.15	1	2	32	31	4	1	3	6	6	3	4	0	0	0	0	4	0	0	0	0	75	2	2	0	0	0	0	0	0	0	1	1	1	1	0	0	0	1	1	2	2	1	2	3	6	2	1
20	12	19.53	0	1	0	0	0	6	7	5	9	4	0	0	0	0	0	0	0	0	0	0	65	1	1	0	1	1	0	0	0	0	0	0	0	0	0	0	0	1	1	2	2	2	3	2	7	2	2
39	16	22.59	0	2	43	19	19	1	3	7	5	3	2	1	0	1	1	1	1	1	22	2	85	3	1	0	1	1	0	0	0	0	0	0	0	0	0	2	1	0	0	1	1	1	1	1	8	2	3
22	12	21.48	0	1	0	0	0	6	7	6	9	4	0	0	0	0	0	0	0	0	0	0	75	2	2	0	0	0	0	0	0	0	0	0	0	0	0	0	0	1	1	2	2	1	2	1	6	2	1
20	12	25.31	1	1	0	0	0	6	7	6	9	5	0	0	0	0	0	0	0	0	0	0	80	3	1	0	0	0	0	0	1	1	1	1	0	0	0	2	1	1	1	2	1	2	2	3	4	1	1
35	14	27.78	1	2	40	20	15	1	1	6	7	3	2	2	0	2	2	0	1	2	30	3	80	3	2	0	0	0	0	0	0	0	0	0	0	0	0	6	2	1	1	2	1	1	2	2	6	2	2
23	11	21.48	0	2	30	21	2	1	1	6	6	4	0	0	0	0	0	0	0	0	0	0	65	1	2	0	1	1	0	0	0	0	0	0	0	0	0	0	0	1	1	1	1	1	2	1	3	1	3
20	15	24.22	0	1	0	0	0	5	7	6	9	5	0	0	0	0	0	0	0	0	0	0	75	2	2	0	1	1	0	0	1	1	2	2	2	1	0	0	0	1	1	2	1	1	2	2	10	3	2
21	13	24.17	0	1	0	0	0	6	7	6	9	3	0	0	0	0	0	0	0	0	0	0	80	3	1	0	2	1	0	0	1	1	0	0	0	0	0	4	2	0	0	1	2	1	3	3	10	3	2
20	12	19.53	0	1	0	0	0	6	7	6	9	5	0	0	0	0	0	0	0	0	0	0	70	2	1	0	0	0	0	0	0	0	0	0	0	0	0	0	0	1	1	2	2	1	2	1	5	2	1
25	12	25.39	1	1	0	0	0	6	7	6	9	4	0	0	0	0	0	0	0	0	0	0	85	3	2	0	0	0	0	0	2	1	1	1	2	1	0	4	2	0	0	2	1	1	3	2	4	1	2
33	15	19.2	0	2	35	24	9	1	1	6	7	4	0	0	0	0	0	0	0	0	0	0	65	1	2	0	0	0	0	0	3	1	1	1	1	1	0	4	2	1	1	2	1	2	1	2	7	2	1
31	14	24.17	0	2	32	28	3	1	3	6	7	4	0	0	0	0	0	0	0	0	0	0	85	3	2	0	0	0	0	0	0	0	0	0	0	0	0	0	0	0	0	1	3	1	1	1	3	1	1
25	12	25.59	1	2	35	23	2	1	1	7	6	3	1	0	0	0	0	1	0	0	0	0	85	3	2	0	0	0	0	0	0	0	0	0	0	0	0	0	0	0	0	2	2	1	3	2	4	1	1
34	13	22.41	0	2	33	33	1	1	3	6	6	5	0	0	0	0	0	0	0	0	0	0	75	2	2	0	1	1	0	0	0	0	0	0	0	0	0	1	1	0	0	2	2	2	2	3	2	1	1
22	14	23.83	0	1	0	0	0	6	7	6	9	4	0	0	0	0	0	0	0	0	0	0	85	3	1	0	1	1	0	0	1	1	1	1	0	0	0	1	1	2	1	2	3	3	2	1	4	1	3
41	14	28.28	1	2	50	21	20	1	1	6	6	3	1	1	0	1	2	0	1	2	16	2	80	3	1	0	1	1	0	0	0	0	0	0	0	0	0	4	2	0	0	2	2	1	2	2	3	1	1
32	14	25.64	1	2	37	19	13	1	3	6	6	4	0	0	0	0	0	0	0	0	0	0	80	3	1	0	1	1	0	0	0	0	0	0	0	0	0	3	1	1	1	1	1	2	2	1	5	2	1
40	12	24.61	0	2	50	24	17	1	3	6	4	4	4	2	0	2	2	2	1	2	30	3	75	2	2	0	1	1	0	0	0	0	0	0	0	0	0	2	1	1	1	1	2	1	2	2	12	3	1
25	14	27.68	1	1	0	0	0	6	7	8	9	3	0	0	0	0	0	0	0	0	0	0	85	3	2	0	0	0	0	0	3	1	1	1	1	1	0	2	1	1	1	2	2	1	2	2	5	2	1
20	12	16.65	0	1	0	0	0	6	7	6	9	4	0	0	0	0	0	0	0	0	0	0	70	2	2	0	0	0	0	0	2	1	0	0	0	0	0	6	2	1	1	2	3	2	2	1	4	1	2
33	12	27.34	1	2	36	19	14	1	3	7	4	5	2	2	2	0	2	0	1	2	18	2	85	3	2	0	0	0	0	0	0	0	1	1	0	0	0	3	1	2	1	2	2	3	1	1	4	1	1
25	14	23.59	0	1	0	0	0	1	7	6	9	4	0	0	0	0	0	0	0	0	0	0	75	2	1	0	1	1	0	0	1	1	0	0	0	0	0	5	2	1	1	2	1	3	2	1	3	1	3
23	13	20.7	0	1	0	0	0	6	7	8	9	4	0	0	0	0	0	0	0	0	0	0	75	2	1	0	1	1	0	0	3	1	1	1	1	1	0	1	1	3	2	3	3	1	3	2	6	2	3
21	13	25.32	1	1	0	0	0	6	7	6	9	4	0	0	0	0	0	0	0	0	0	0	75	2	2	0	0	0	1	1	3	1	0	0	1	1	0	1	1	1	1	2	1	1	3	2	7	2	1
42	15	27.34	1	2	43	22	20	3	3	6	4	4	2	2	0	2	2	0	1	2	56	4	80	3	2	0	0	0	0	0	0	0	0	0	0	0	0	2	1	0	0	1	2	1	2	2	5	2	3
24	15	23.46	0	1	0	0	0	6	7	8	9	4	0	0	0	0	0	0	0	0	0	0	70	2	2	0	0	0	0	0	1	1	0	0	0	0	0	3	1	1	1	2	2	2	3	2	7	2	1
22	13	16.89	0	1	0	0	0	6	7	6	9	3	0	0	0	0	0	0	0	0	0	0	60	1	2	0	0	0	0	0	0	0	0	0	0	0	0	1	1	0	0	2	2	1	2	2	3	1	3
22	12	25.06	1	1	0	0	0	6	7	8	9	3	0	0	0	0	0	0	0	0	0	0	90	4	1	0	1	1	0	0	1	1	0	0	0	0	0	3	1	1	1	1	1	1	2	2	5	2	2
39	16	27.64	1	1	0	0	0	6	7	8	9	4	0	0	0	0	0	0	0	0	0	0	80	3	1	0	1	1	0	0	2	1	0	0	0	0	0	5	2	0	0	1	1	1	1	1	3	1	1
29	11	23.23	0	2	30	25	3	1	3	7	4	4	1	0	0	0	0	1	0	0	0	0	80	3	2	0	1	1	0	0	0	0	1	1	0	0	0	0	0	0	0	2	2	1	2	1	2	1	1
25	13	24.22	0	2	30	25	1	6	1	6	6	4	0	0	0	0	0	0	0	0	0	0	80	3	2	0	3	1	0	0	3	1	1	1	2	1	0	2	1	3	2	2	2	2	3	2	8	2	1
25	15	19.53	0	2	32	18	7	6	3	7	7	4	0	0	0	0	0	0	0	0	0	0	75	2	2	0	0	0	0	0	1	1	0	0	0	0	0	3	1	1	1	1	2	2	2	1	3	1	3
22	12	19.71	0	1	0	0	0	6	7	6	9	3	0	0	0	0	0	0	0	0	0	0	65	1	2	2	1	1	0	0	2	1	0	0	0	0	0	2	1	2	1	2	1	2	3	2	8	2	2
19	12	19.33	0	1	0	0	0	6	7	8	9	5	0	0	0	0	0	0	0	0	0	0	65	1	2	0	1	1	0	0	0	0	1	1	6	3	0	2	1	2	1	2	1	1	2	2	5	2	2
36	15	24.44	0	1	0	0	0	1	7	8	9	4	0	0	0	0	0	0	0	0	0	0	75	2	2	0	2	1	0	0	1	1	0	0	0	0	0	3	1	0	0	1	1	1	2	2	2	1	3
43	14	23.44	0	2	52	24	22	1	3	6	6	5	1	1	0	1	1	0	1	0	20	2	80	3	2	0	5	2	0	0	0	0	0	0	0	0	0	3	1	0	0	1	1	1	1	2	1	1	1
27	12	28.72	1	1	0	0	0	6	7	7	9	4	0	0	0	0	0	0	0	0	0	0	85	3	2	0	1	1	0	0	0	0	0	0	0	0	0	3	1	0	0	1	2	1	2	3	8	2	1
26	15	24.61	0	1	0	0	0	6	7	6	9	5	0	0	0	0	0	0	0	0	0	0	75	2	1	0	1	1	0	0	1	1	1	1	0	0	0	3	1	1	1	3	2	3	2	2	4	1	3
21	12	21.19	0	1	0	0	0	6	7	8	9	5	0	0	0	0	0	0	0	0	0	0	80	3	1	0	0	0	0	0	1	1	0.5	1	0	0	0	2	1	1	1	2	1	3	2	2	5	2	1
25	11	29.97		1	0	0	0	3	7	6	9	3	0	0	0	0	0	0	0	0	0	0	80	3	2	0	1	1	0	0	0	0	0	0	0	0	0	1	1	1	1	2	1	2	2	1	5	2	1
22	14	20.08	0	1	0	0	0	6	7	6	9	5	0	0	0	0	0	0	0	0	0	0	70	2	2	0	1	1	1	1	2	1	1	1	1	1	0	2	1	1	1	1	1	2	1	2	5	2	2
25	14	20.76	0	1	0	0	0	5	7	7	9	4	0	0	0	0	0	0	0	0	0	0	75	2	1	0	1	1	0	0	1	1	0	0	0	0	0	4	2	3	2	2	3	1	3	1	5	2	1
22	11	22.22	0	1	0	0	0	6	7	6	9	3	0	0	0	0	0	0	0	0	0	0	70	2	2	0	2	1	0	0	2	1	0	0	0	0	0	2	1	1	1	2	1	2	2	1	5	2	1
38	15	20.4	0	1	0	0	0	1	7	7	9	5	0	0	0	0	0	0	0	0	0	0	75	2	1	0	1	1	0	0	3	1	2	2	0	0	0	3	1	1	1	1	1	1	2	2	9	3	1
30	10	23.07	0	1	0	0	0	1	7	6	9	3	0	0	0	0	0	0	0	0	0	0	75	2	2	0	0	0	0	0	0	0	0	0	0	0	0	3	1	2	1	2	1	2	1	2	4	1	1
24	11	22.31	0	1	0	0	0	1	7	6	9	3	0	0	0	0	0	0	0	0	0	0	80	3	1	0	0	0	0	0	1	1	0	0	0	0	0	1	1	0	0	2	2	3	2	2	6	2	1
29	13	27.55	1	2	37	19	8	3	3	6	7	5	2	2	0	2	2	0	1	2	22	2	85	3	1	0	0	0	0	0	0	0	0	0	0	0	0	4	2	0	0	2	2	2	2	1	12	3	2
25	12	21.97	0	1	0	0	0	3	7	6	9	5	0	0	0	0	0	0	0	0	0	0	80	3	2	0	1	1	0	0	1	1	0	0	0	0	0	2	1	0	0	2	2	3	3	1	4	1	1
30	13	19.94	0	1	0	0	0	6	7	6	9	4	0	0	0	0	0	0	0	0	0	0	75	2	1	0	0	0	0	0	0	0	0	0	0	0	0	1	1	1	1	2	2	1	2	2	3	1	3
24	13	19.53	0	1	0	0	0	5	7	6	9	4	0	0	0	0	0	0	0	0	0	0	60	1	2	0	0	0	0	0	0	0	0	0	0	0	0	2	1	0	0	2	1	1	2	2	5	2	3
22	12	27.55	1	2	30	20	2	6	1	6	6	3	0	0	0	0	0	0	0	0	0	0	85	3	2	0	0	0	0	0	0	0	0	0	0	0	0	0	0	0	0	2	2	2	1	1	6	2	1
20	13	19.14	0	1	0	0	0	6	7	8	9	4	0	0	0	0	0	0	0	0	0	0	70	2	1	0	0	0	0	0	1	1	1	1	2	1	0	2	1	1	1	2	2	1	3	1	5	2	3
20	13	24.09	0	1	0	0	0	6	7	6	9	5	0	0	0	0	0	0	0	0	0	0	85	3	1	0	0	0	0	0	1	1	1	1	0	0	0	1	1	1	1	2	3	2	3	1	6	2	2
28	15	22.04	0	2	28	23	5	6	3	7	6	4	0	0	0	0	0	0	0	0	0	0	75	2	1	0	2	1	0	0	1	1	0	0	0	0	0	2	1	1	1	2	2	2	2	2	4	1	1
29	11	20.44	0	1	0	0	0	1	7	7	9	4	0	0	0	0	0	0	0	0	0	0	65	1	1	0	6	3	0	0	1	1	1	1	1	1	0	5	2	1	1	2	2	3	2	1	5	2	1
32	12	20.69	0	2	32	23	10	1	1	6	6	4	1	1	0	1	1	0	1	1	12	1	75	2	1	0	0	0	1	1	0	0	0	0	0	0	0	0	0	0	0	1	1	1	2	1	4	1	3
23	11	23.05	0	1	0	0	0	6	7	8	9	5	0	0	0	0	0	0	0	0	0	0	80	3	2	0	1	1	0	0	0	0	1	1	0	0	0	1	1	1	1	2	2	2	2	2	9	3	3
31	13	25.53	1	2	36	19	12	1	3	6	7	5	2	2	0	2	2	0	1	2	50	4	80	3	1	0	0	0	0	0	1	1	0	0	0	0	0	3	1	2	1	2	2	3	3	2	5	2	2
23	14	18.37	0	1	0	0	0	6	7	6	9	4	0	0	0	0	0	0	0	0	0	0	75	2	2	0	0	0	0	0	0	0	0	0	0	0	0	0	0	0	0	2	2	1	2	1	5	2	3
36	13	22.66	0	2	38	22	14	1	3	6	6	3	2	2	2	0	2	0	1	2	40	4	70	2	2	0	0	0	0	0	0	0	0	0	0	0	0	4	2	0	0	1	2	2	2	2	4	1	1
30	14	25.28	1	2	30	21	9	1	1	7	6	4	1	1	1	0	1	0	1	1	18	2	80	3	2	0	1	1	0	0	0	0	1	1	0	0	0	5	2	1	1	2	2	1	2	2	6	2	1
23	15	18.59	0	1	0	0	0	6	7	6	9	3	0	0	0	0	0	0	0	0	0	0	70	2	2	0	0	0	0	0	0	0	0	0	0	0	0	3	1	1	1	2	2	2	1	3	6	2	3
30	13	22.49	0	2	33	25	5	1	1	6	7	5	0	0	0	0	0	0	0	0	0	0	75	2	2	0	0	0	0	0	0	0	0	0	0	0	0	1	1	1	1	1	2	1	2	2	9	3	1
31	15	30.11	2	2	31	29	3	3	3	7	8	4	0	0	0	0	0	0	0	0	0	0	80	3	2	0	0	0	0	0	1	1	0	0	0	0	0	3	1	1	1	2	2	1	2	2	5	2	3
23	12	19.38	0	1	0	0	0	1	7	6	9	4	0	0	0	0	0	0	0	0	0	0	70	2	2	0	3	1	0	0	1	1	0	0	0	0	0	3	1	1	1	2	2	1	2	2	5	2	2
22	15	19.53	0	1	0	0	0	6	7	7	9	5	0	0	0	0	0	0	0	0	0	0	75	2	2	0	0	0	0	0	0	0	0	0	0	0	0	1	1	0	0	1	2	1	2	1	6	2	1
32	12	32.46	2	1	0	0	0	1	7	6	9	3	0	0	0	0	0	0	0	0	0	0	85	3	2	0	0	0	0	0	1	1	1	1	1	1	0	3	1	1	1	2	2	1	2	2	5	2	1
30	12	26.56	1	1	0	0	0	6	7	6	9	2	0	0	0	0	0	0	0	0	0	0	80	3	1	0	3	1	0	0	1	1	1	1	1	1	0	3	1	2	1	2	1	1	2	3	3	1	1
22	11	21.99	0	1	0	0	0	6	7	6	9	4	0	0	0	0	0	0	0	0	0	0	70	2	2	0	0	0	0	0	1	1	1	1	2	1	0	2	1	1	1	2	2	2	2	2	4	1	2
33	13	25.15	1	2	33	25	16	6	3	7	7	4	2	2	0	2	2	0	1	2	15	2	85	3	2	0	0	0	0	0	2	1	0	0	0	0	0	0	0	0	0	2	2	1	1	2	4	1	1
22	13	19.53	0	1	0	0	0	6	7	6	9	3	0	0	0	0	0	0	0	0	0	0	65	1	1	0	0	0	0	0	1	1	0	0	1	1	0	2	1	0	0	2	3	1	2	2	5	2	2
22	11	21.48	0	1	0	0	0	6	7	8	9	4	0	0	0	0	0	0	0	0	0	0	75	2	2	0	0	0	0	0	2	1	0	0	0	0	0	0	0	1	1	2	2	2	3	1	4	1	3
42	15	25.43	1	2	43	28	13	3	1	5	5	4	1	1	0	1	1	0	1	1	22	2	80	3	2	0	8	3	0	0	2	1	0	0	0	0	0	8	3	1	1	1	2	1	2	2	3	1	2
29	13	21.45	0	2	34	25	4	1	1	6	6	4	0	0	0	0	0	0	0	0	0	0	75	2	2	0	3	1	0	0	2	1	1	1	0	0	0	2	1	0	0	2	2	2	1	2	7	2	1
22	13	21.48	0	1	0	0	0	6	7	6	9	4	0	0	0	0	0	0	0	0	0	0	75	2	2	0	2	1	0	0	1	1	1	1	1	1	0	2	1	2	1	2	2	2	2	2	8	2	1
42	12	32.05	2	2	44	30	12	1	1	6	7	5	1	1	0	1	1	0	1	1	22	2	90	4	2	0	1	1	0	0	0	0	0	0	0	0	0	3	1	0	0	1	1	1	2	2	5	2	3
21	14	19.95	0	1	0	0	0	6	7	8	9	4	0	0	0	0	0	0	0	0	0	0	85	3	2	0	1	1	0	0	2	1	0	0	0	0	0	3	1	1	1	2	2	1	2	2	6	2	1
22	12	19.92	0	1	0	0	0	6	7	6	9	5	0	0	0	0	0	0	0	0	0	0	75	2	1	0	0	0	0	0	0	0	0	0	0	0	0	0	0	1	1	2	1	1	2	2	6	2	3
41	12	21.05	0	1	0	0	0	1	7	6	9	4	0	0	0	0	0	0	0	0	0	0	75	2	2	0	1	1	0	0	2	1	0	0	0	0	0	2	1	0	0	1	2	2	2	3	8	2	3
25	14	25.65	1	2	24	3	3	1	1	8	8	5	0	0	0	0	0	0	0	0	0	0	75	2	1	1	0	0	0	0	0	0	0	0	0	0	0	2	1	1	1	1	3	1	2	2	8	2	3
24	12	20.03	0	1	0	0	0	6	7	8	9	3	0	0	0	0	0	0	0	0	0	0	75	2	2	0	1	1	0	0	1	1	0	0	0	0	0	2	1	2	1	2	3	1	3	2	4	1	1
23	13	24.34	0	2	35	19	3	1	3	6	4	5	0	0	0	0	0	0	0	0	0	0	75	2	2	0	0	0	0	0	0	0	0	0	0	0	0	1	1	1	1	2	2	1	2	3	4	1	3
22	13	26.67	1	1	0	0	0	6	7	6	9	3	0	0	0	0	0	0	0	0	0	0	75	2	2	0	0	0	0	0	1	1	1	1	0	0	0	1	1	2	1	2	1	1	2	2	6	2	1
30	19	19.38	0	1	0	0	0	1	7	6	9	5	0	0	0	0	0	0	0	0	0	0	75	2	1	0	0	0	0	0	1	1	0	0	0	0	0	0	0	0	0	1	2	1	2	1	7	2	3
32	13	22.23	0	2	36	26	6	1	1	6	8	3	1	1	0	1	1	0	1	1	22	2	70	2	2	0	0	0	0	0	1	1	0	0	0	0	0	0	0	0	0	2	1	1	2	3	2	1	3
27	15	20.7	0	1	0	0	0	1	7	7	9	3	0	0	0	0	0	0	0	0	0	0	80	3	1	0	0	0	0	0	2	1	1	1	1	1	0	2	1	1	1	2	2	2	2	2	8	2	3
35	14	23.14	0	2	42	22	13	1	1	6	5	4	2	2	1	1	2	1	0	0	0	0	70	2	1	2	2	1	0	0	1	1	0	0	0	0	0	1	1	0	0	2	1	1	2	1	4	1	1
21	14	19.53	0	1	0	0	0	6	7	6	9	5	0	0	0	0	0	0	0	0	0	0	80	3	2	0	0	0	0	0	0	0	0	0	1	1	0	1	1	3	2	1	2	1	1	2	6	2	1
33	13	24.22	0	2	37	24	9	1	3	6	6	4	1	1	1	0	1	0	1	1	20	2	75	2	2	0	0	0	0	0	0	0	0	0	0	0	0	10	3	1	1	2	2	1	2	2	3	1	1
25	13	24.02	0	1	0	0	0	1	7	6	9	4	0	0	0	0	0	0	0	0	0	0	85	3	2	0	0	0	0	0	1	1	0	0	0	0	0	7	3	2	1	2	1	1	2	1	9	3	1
21	11	28.12	1	1	0	0	0	6	7	6	9	5	0	0	0	0	0	0	0	0	0	0	85	3	2	0	2	1	0	0	0	0	0	0	0	0	0	2	1	3	2	3	3	3	3	2	4	1	2
32	13	21.6	0	1	0	0	0	1	7	6	9	3	0	0	0	0	0	0	0	0	0	0	80	3	2	0	0	0	0	0	0	0	1	1	0	0	0	3	1	1	1	2	2	1	2	1	1	1	1
20	9	18.78	0	1	0	0	0	6	7	8	9	5	0	0	0	0	0	0	0	0	0	0	70	2	2	0	2	1	0	0	1	1	1	1	1	1	0	2	1	1	1	2	2	1	2	2	5	2	2
39	12	24.86	0	2	41	23	14	5	1	7	6	4	2	2	0	2	2	0	1	2	36	3	85	3	1	0	0	0	0	0	0	0	0	0	0	0	0	4	2	2	1	2	2	2	3	2	4	1	2
45	12	27.64	1	2	48	25	20	1	3	7	8	5	7	2	0	2	2	5	1	2	20	2	80	3	1	0	6	3	0	0	0	0	0	0	0	0	0	6	2	0	0	1	2	2	3	1	0	0	2
28	15	23.12	0	1	0	0	0	1	7	7	9	3	0	0	0	0	0	0	0	0	0	0	80	3	2	0	1	1	0	0	1	1	1	1	0	0	0	2	1	1	1	2	2	2	2	2	7	2	3
18	10	23.44	0	1	0	0	0	6	7	6	9	4	0	0	0	0	0	0	0	0	0	0	70	2	2	0	0	0	0	0	0	0	0	0	0	0	0	3	1	0	0	1	2	2	3	2	5	2	2
20	16	23.53	0	1	1	0	0	1	7	5	9	3	0	0	0	0	0	0	0	0	0	0	70	2	2	0	0	0	0	0	0	0	0	0	0	0	0	2	1	0	0	2	2	2	2	2	7	2	2
30	12	21.22	0	2	32	21	9	5	1	6	6	3	1	1	1	0	1	0	1	1	21	2	85	3	1	0	2	1	0	0	0	0	1	1	0	0	0	3	1	3	2	1	1	1	2	3	5	2	3
24	11	25.21	1	1	0	0	0	6	7	7	9	5	0	0	0	0	0	0	0	0	0	0	85	3	1	0	2	1	0	0	1	1	0	0	1	1	0	2	1	1	1	1	2	1	2	2	5	2	1
29	14	19.29	0	1	0	0	0	1	7	6	9	2	0	0	0	0	0	0	0	0	0	0	70	2	2	0	0	0	0	0	1	1	0	0	0	0	0	6	2	0	0	1	1	1	1	1	7	2	3
45	12	22.86	0	1	0	0	0	1	7	6	9	3	0	0	0	0	0	0	0	0	0	0	80	3	2	0	2	1	0	0	0	0	0	0	0	0	0	4	2	1	1	1	1	1	3	2	5	2	3
28	16	23.74	0	1	0	0	0	1	7	6	9	4	0	0	0	0	0	0	0	0	0	0	80	3	2	0	2	1	0	0	1	1	0	0	0	0	0	5	2	0	0	1	1	1	1	2	2	1	2
22	13	34.48	2	1	0	0	0	6	7	6	9	3	0	0	0	0	0	0	0	0	0	0	60	1	1	0	3	1	0	0	1	1	0	0	0	0	0	3	1	3	2	3	2	1	2	1	3	1	2
24	14	22.03	0	1	0	0	0	6	7	7	9	5	0	0	0	0	0	0	0	0	0	0	75	2	2	0	0	0	0	0	1	1	0	0	0	0	0	3	1	1	1	1	1	1	2	2	6	2	2
21	14	26.35	1	1	0	0	0	6	7	6	9	4	0	0	0	0	0	0	0	0	0	0	80	3	2	0	1	1	0	0	1	1	0	0	0	0	0	3	1	2	1	2	2	2	2	2	5	2	3
27	12	25.39	1	2	32	24	3	1	3	7	6	3	1	1	1	0	1	0	1	1	18	2	75	2	2	0	2	1	4	2	3	1	2	2	2	1	0	4	2	1	1	1	1	2	3	2	6	2	3
27	11	21.08	0	1	0	0	0	6	7	7	9	3	0	0	0	0	0	0	0	0	0	0	80	3	1	0	0	0	0	0	0	0	0	0	0	0	0	5	2	1	1	2	2	1	2	2	8	2	3
25	12	23.12	0	1	0	0	0	1	7	6	9	4	0	0	0	0	0	0	0	0	0	0	70	2	1	0	1	1	0	0	0	0	1	1	0	0	0	4	2	1	1	1	2	2	2	2	6	2	2
20	14	21.26	0	1	0	0	0	6	7	6	9	3	0	0	0	0	0	0	0	0	0	0	80	3	1	0	1	1	0	0	1	1	1	1	0	0	0	3	1	2	1	2	2	1	3	2	7	2	3
26	12	20.58	0	2	31	22	4	1	1	7	6	4	1	1	1	0	1	0	1	1	24	2	75	2	2	0	0	0	0	0	0	0	2	2	2	1	0	4	2	0	0	1	2	2	2	3	8	2	2
28	13	23.51	0	2	35	23	5	1	3	7	6	4	3	2	0	2	2	1	1	2	48	4	85	3	2	0	2	1	0	0	3	1	0	0	0	0	0	5	2	0	0	1	1	1	3	2	5	2	1
18	11	18.75	0	1	0	0	0	6	7	6	9	4	0	0	0	0	0	0	0	0	0	0	70	2	1	3	2	1	0	0	3	1	0	0	0	0	0	3	1	2	1	2	2	2	2	1	6	2	3
30	13	29.03	1	2	39	25	5	1	1	8	7	4	3	3	2	1	3	0	1	3	72	4	80	3	2	0	1	1	0	0	1	1	1	1	1	1	0	6	2	1	1	2	2	1	1	2	5	2	1
28	13	24.45	0	1	0	0	0	1	7	6	9	3	0	0	0	0	0	0	0	0	0	0	80	3	1	0	1	1	0	0	1	1	0	0	0	0	0	1	1	1	1	2	2	1	2	2	5	2	1
26	13	27.34	1	2	30	20	6	1	1	6	6	4	1	1	0	1	1	0	0	1	24	2	75	2	1	0	0	0	0	0	3	1	1	1	1	1	0	4	2	1	1	1	1	1	1	1	8	2	2
23	11	24.03	0	1	0	0	0	6	7	6	9	3	0	0	0	0	0	0	0	0	0	0	80	3	1	1	1	1	3	2	2	1	1	1	0	0	0	4	2	2	1	2	2	2	3	1	5	2	3
23	14	25.39	1	1	0	0	0	6	7	6	9	4	0	0	0	0	0	0	0	0	0	0	70	2	2	0	0	0	0	0	0	0	0	0	0	0	0	5	2	1	1	2	2	2	1	2	7	2	3
21	12	19.6	0	2	27	20	1	6	1	6	4	4	0	0	0	0	0	0	0	0	0	0	80	3	2	0	2	1	0	0	2	1	0	0	0	0	0	2	1	2	1	1	1	2	3	2	5	2	2
28	13	26.64	1	1	0	0	0	1	7	8	9	4	0	0	0	0	0	0	0	0	0	0	70	2	1	0	3	1	0	0	2	1	1	1	0	0	0	3	1	0	0	1	2	1	2	3	8	2	3
42	11	29.02	1	2	50	27	16	1	1	6	6	4	4	2	0	2	2	2	1	2	44	4	75	2	2	0	1	1	0	0	0	0	0	0	0	0	0	2	1	1	1	1	2	1	2	1	6	2	2
25	12	28.26	1	2	27	25	1	1	1	7	6	3	0	0	0	0	0	0	0	0	0	0	75	2	2	0	1	1	0	0	2	1	1	1	0	0	0	3	1	4	2	2	2	3	3	3	4	1	1
31	12	25.28	1	2	35	27	4	1	1	6	8	4	1	1	0	1	1	0	1	1	18	2	85	3	2	0	1	1	0	0	1	1	0	0	0	0	0	4	2	0	0	2	2	2	2	2	3	1	1
32	14	26.35	1	2	33	22	10	3	1	6	7	4	1	1	1	0	1	0	1	1	22	2	75	2	2	0	1	1	0	0	1	1	0	0	0	0	0	2	1	1	1	2	2	3	3	1	6	2	1
29	13	24.3	0	1	0	0	0	3	7	6	9	3	0	0	0	0	0	0	0	0	0	0	75	2	1	0	0	0	0	0	0	0	1	1	1	1	0	4	2	2	1	2	2	3	2	2	4	1	1
25	15	21.48	0	1	0	0	0	1	7	6	9	5	0	0	0	0	0	0	0	0	0	0	85	3	2	0	0	0	0	0	0	0	1	1	2	1	0	0	0	1	1	2	1	2	1	3	2	1	3
31	16	23.03	0	1	0	0	0	1	7	6	9	3	0	0	0	0	0	0	0	0	0	0	75	2	1	0	1	1	0	0	0	0	0	0	0	0	0	1	1	1	1	2	3	1	3	2	3	1	2
27	11	23.44	0	2	33	20	7	5	3	6	4	4	0	0	0	0	0	0	0	0	0	0	85	3	2	0	2	1	0	0	0	0	0	0	0	0	0	2	1	1	1	1	3	1	2	3	9	3	1
26	12	21.3	0	1	0	0	0	6	7	7	9	4	0	0	0	0	0	0	0	0	0	0	80	3	2	0	1	1	0	0	1	1	0	0	0	0	0	3	1	1	1	1	1	1	2	2	3	1	3
19	9	26.84	1	1	0	0	0	6	7	8	9	5	0	0	0	0	0	0	0	0	0	0	85	3	2	0	1	1	0	0	1	1	0	0	0	0	0	1	1	0	0	2	2	1	2	1	8	2	2
26	12	31.25	2	1	0	0	0	6	7	7	9	3	0	0	0	0	0	0	0	0	0	0	75	2	2	0	0	0	0	0	0	0	0	0	0	0	0	1	1	2	1	2	2	2	3	1	4	1	1
22	14	16	0	1	0	0	0	1	7	7	9	4	0	0	0	0	0	0	0	0	0	0	75	2	2	0	1	1	0	0	3	1	1	1	0	0	0	3	1	1	1	2	2	1	2	1	2	1	3
23	13	24.14	0	1	0	0	0	6	7	6	9	5	0	0	0	0	0	0	0	0	0	0	70	2	1	0	0	0	0	0	0	0	1	1	1	1	0	0	0	1	1	2	2	2	2	2	6	2	1
24	11	23.44	0	1	0	0	0	1	7	7	9	5	0	0	0	0	0	0	0	0	0	0	85	3	2	0	1	1	0	0	0	0	1	1	1	1	0	0	0	1	1	2	2	2	2	3	8	2	3
30	14	26.3	1	2	32	21	9	1	3	6	6	5	4	1	0	1	1	3	1	1	19	2	75	2	2	0	4	2	0	0	1	1	0	0	0	0	0	3	1	1	1	2	1	1	2	2	6	2	3
25	14	27.34	1	2	30	21	4	1	1	6	7	4	0	0	0	0	0	0	0	0	0	0	75	2	2	0	2	1	0	0	1	1	0	0	0	0	0	4	2	2	1	1	2	1	3	3	8	2	1
39	14	23.44	0	2	47	18	21	1	4	6	6	4	2	2	2	0	2	0	1	2	43	4	75	2	2	0	0	0	0	0	0	0	0	0	0	0	0	1	1	0	0	1	2	1	2	3	2	1	3
22	13	18.42	0	1	0	0	0	6	7	6	9	4	0	0	0	0	0	0	0	0	0	0	60	1	1	0	0	0	0	0	0	0	1	1	0	0	0	4	2	1	1	2	2	1	2	1	3	1	1
32	14	17.78	0	2	33	28	4	3	3	7	6	4	0	0	0	0	0	0	0	0	0	0	60	1	2	0	0	0	0	0	1	1	1	1	0	0	0	2	1	0	0	2	2	1	2	2	2	1	2
25	12	31.99	2	1	0	0	0	6	7	7	9	4	0	0	0	0	0	0	0	0	0	0	75	2	2	0	0	0	0	0	0	0	0.5	1	0.5	1	0	1	1	1	1	2	2	2	2	2	2	1	3
18	11	17.01	0	1	0	0	0	6	7	6	9	5	0	0	0	0	0	0	0	0	0	0	50	1	2	0	1	1	0	0	0	0	0	0	0	0	0	2	1	0	0	2	2	1	2	3	6	2	1
38	14	24.61	0	2	39	25	13	5	1	5	6	4	1	1	0	1	1	0	1	1	22	2	75	2	2	0	2	1	0	0	2	1	0	0	0	0	0	7	3	0	0	1	2	1	2	2	4	1	1
32	12	20.76	0	2	32	23	9	1	1	6	6	5	1	1	1	0	1	0	1	1	20	2	85	3	2	0	0	0	0	0	1	1	1	1	0	0	1	3	1	2	1	1	1	2	2	3	5	2	1
25	11	26.35	1	2	31	24	1	3	1	6	7	3	0	0	0	0	0	0	0	0	0	0	75	2	2	0	0	0	0	0	3	1	0.5	1	0	0	0	1	1	3	2	2	2	1	3	2	5	2	1
24	13	26.67	1	1	0	0	0	6	7	7	9	4	0	0	0	0	0	0	0	0	0	0	80	3	2	0	0	0	0	0	1	1	0	0	0	0	0	3	1	1	1	2	1	1	1	2	4	1	1
29	14	23.44	0	2	29	26	3	1	3	6	6	5	0	0	0	0	0	0	0	0	0	0	75	2	2	0	1	1	0	0	1	1	0	0	0	0	0	1	1	1	1	2	1	1	2	2	8	2	1
26	10	23.44	0	2	34	15	11	1	5	6	5	4	1	1	1	0	1	0	1	1	7	1	85	3	2	0	0	0	0	0	1	1	1	1	0	0	0	0	0	3	2	2	2	2	1	1	5	2	3
38	14	31.25	2	2	44	23	14	3	1	6	7	4	2	2	0	2	2	0	1	2	30	3	85	3	2	0	0	0	0	0	0	0	0	0	0	0	0	4	2	2	1	2	2	1	2	1	5	2	1
45	12	25.28	1	2	51	30	15	1	1	6	6	3	1	1	0	1	1	0	0	0	0	0	80	3	2	0	2	1	0	0	1	1	0	0	0	0	0	2	1	0	0	2	1	1	3	2	2	1	1
26	11	27.99	1	1	0	0	0	1	7	6	9	4	0	0	0	0	0	0	0	0	0	0	80	3	2	0	2	1	0	0	1	1	0	0	2	1	0	3	1	1	1	2	2	2	3	2	8	2	1
28	13	24.98		1	0	0	0	6	7	6	9	4	0	0	0	0	0	0	0	0	0	0	80	3	2	0	0	0	0	0	2	1	1	1	1	1	1	3	1	2	1	2	2	2	3	2	5	2	3
34	13	26.17	1	2	41	29	6	1	1	6	6	3	1	1	0	1	1	0	1	1	24	2	70	2	2	0	0	0	0	0	2	1	0	0	1	1	0	2	1	1	1	2	2	1	2	2	3	1	1
22	11	26.67	1	1	0	0	0	6	7	6	9	4	0	0	0	0	0	0	0	0	0	0	80	3	2	0	0	0	0	0	1	1	0	0	0	0	0	0	0	1	1	2	2	2	2	1	6	2	2
22	16	22.77	0	1	0	0	0	6	7	6	9	4	0	0	0	0	0	0	0	0	0	0	70	2	2	0	2	1	0	0	0	0	1	1	0	0	0	0	0	1	1	2	1	1	2	2	6	2	3
24	14	23.03	0	1	0	0	0	1	7	6	9	4	0	0	0	0	0	0	0	0	0	0	75	2	1	2	1	1	0	0	0	0	0	0	0	0	0	3	1	3	2	2	2	1	2	1	8	2	3
22	12	21.94	0	1	0	0	0	6	7	6	9	5	0	0	0	0	0	0	0	0	0	0	70	2	2	0	1	1	0	0	1	1	1	1	1	1	0	2	1	1	1	2	2	2	2	2	2	1	1
26	14	26.35	1	2	31	26	0	6	1	7	7	4	0	0	0	0	0	0	0	0	0	0	85	3	2	0	1	1	0	0	1	1	0	0	0	0	0	3	1	1	1	2	1	1	3	2	4	1	1
36	10	16	0	2	46	27	10	1	2	5	4	4	1	1	0	1	1	0	1	1	24	2	75	2	2	0	1	1	0	0	3	1	0	0	0	0	0	3	1	0	0	2	1	1	2	2	6	2	3
23	11	24.52	0	2	29	23	1	6	3	6	6	5	0	0	0	0	0	0	0	0	0	0	75	2	2	0	1	1	0	0	0	0	0	0	1	1	0	1	1	1	1	2	2	3	3	1	4	1	1
21	14	22.49	0	1	0	0	0	6	7	6	9	2	0	0	0	0	0	0	0	0	0	0	75	2	1	0	1	1	0	0	0	0	0	0	0	0	0	1	1	0	0	2	1	2	2	1	8	2	1
21	13	25.28	1	1	0	0	0	6	7	6	9	4	0	0	0	0	0	0	0	0	0	0	65	1	2	0	0	0	0	0	3	1	0	0	0	0	0	3	1	1	1	2	3	2	3	2	7	2	1
21	12	17.99	0	1	0	0	0	6	7	6	9	4	0	0	0	0	0	0	0	0	0	0	70	2	1	0	1	1	0	0	1	1	0	0	0	0	0	1	1	1	1	2	2	2	3	1	5	2	1
21	14	18.13	0	1	0	0	0	6	7	6	9	4	0	0	0	0	0	0	0	0	0	0	65	1	1	0	2	1	0	0	1	1	0	0	0	0	0	1	1	2	1	2	2	1	3	1	3	1	3
33	14	28.91	1	1	0	0	0	1	7	6	9	4	3	1	0	1	1	2	1	1	25	3	85	3	2	0	0	0	1	1	0	0	0	0	0	0	0	3	1	1	1	2	2	1	1	3	4	1	2
23	13	19.53	0	1	0	0	0	6	7	6	9	5	0	0	0	0	0	0	0	0	0	0	75	2	2	0	1	1	0	0	0	0	0	0	0	0	0	4	2	0	0	2	3	2	2	1	3	1	3
27	13	22.59	0	1	0	0	0	1	7	7	9	4	0	0	0	0	0	0	0	0	0	0	75	2	2	0	1	1	0	0	1	1	0	0	0	0	0	2	1	1	1	2	2	2	2	2	6	2	3
30	13	21.45	0	2	32	21	8	1	1	6	6	5	1	1	0	1	1	0	1	1	24	2	75	2	1	0	0	0	0	0	0	0	0	0	0	0	0	2	1	1	1	1	1	1	1	3	6	2	3
20	14	35.16	2	2	40	15	10	3	2	6	4	2	2	2	2	0	2	0	1	1	1	1	75	2	2	0	1	1	0	0	2	1	3	2	2	1	0	2	1	2	1	2	2	3	3	2	2	1	2
37	13	23.66	0	2	37	28	9	1	1	6	5	4	1	1	0	1	1	1	1	1	6	1	80	3	1	0	1	1	0	0	2	1	0	0	1	1	0	4	2	1	1	2	2	2	2	2	4	1	1
23	12	25.71	1	2	24	18	4	6	1	6	5	3	0	0	0	0	0	0	0	0	0	0	85	3	2	0	2	1	0	0	4	2	2	2	0	0	0	1	1	1	1	2	2	2	3	2	3	1	1
34	12	21.87	0	2	34	25	9	1	1	7	8	4	1	1	1	0	1	0	1	1	24	2	75	2	2	0	0	0	0	0	0	0	0	0	0	0	0	5	2	1	1	1	1	1	3	2	1	1	3
20	12	24.51	0	1	0	0	0	6	7	6	9	5	0	0	0	0	0	0	0	0	0	0	85	3	1	0	2	1	0	0	2	1	2	2	1	1	0	1	1	3	2	2	2	2	2	2	9	3	1
19	13	25.86	1	1	0	0	0	6	7	6	9	4	0	0	0	0	0	0	0	0	0	0	80	3	2	0	2	1	0	0	7	3	0	0	1	1	0	4	2	3	2	2	2	1	3	2	12	3	3
32	13	23.39	0	1	0	0	0	6	7	8	9	4	0	0	0	0	0	0	0	0	0	0	75	2	1	0	2	1	0	0	4	2	1	1	1	1	0	2	1	2	1	2	2	1	2	2	8	2	3
20	17	22.92	0	1	0	0	0	6	7	6	9	4	0	0	0	0	0	0	0	0	0	0	85	3	1	0	0	0	0	0	3	1	0	0	0	0	0	2	1	1	1	2	3	3	2	2	5	2	2
19	12	21.48	0	1	0	0	0	6	7	6	9	5	0	0	0	0	0	0	0	0	0	0	50	1	2	0	0	0	0	0	0	0	0	0	0	0	0	1	1	0	0	2	2	1	2	3	10	3	3
20	12	25.39	1	1	0	0	0	6	7	6	9	5	0	0	0	0	0	0	0	0	0	0	85	3	2	0	0	0	0	0	0	0	0	0	0	0	0	2	1	1	1	3	2	2	2	1	2	1	1
19	10	24.34	0	1	0	0	0	6	7	6	9	4	0	0	0	0	0	0	0	0	0	0	65	1	2	0	1	1	0	0	1	1	0	0	0	0	0	2	1	1	1	1	2	1	2	2	4	1	1
19	11	24.34	0	1	0	0	0	6	7	6	9	4	0	0	0	0	0	0	0	0	0	0	65	1	2	0	1	1	0	0	1	1	0	0	0	0	0	2	1	1	1	2	2	1	2	2	4	1	1
23	13	24.8	0	1	0	0	0	6	7	6	9	5	0	0	0	0	0	0	0	0	0	0	80	3	2	0	3	1	0	0	2	1	1	1	1	1	0	2	1	4	2	2	3	1	3	2	9	3	3
21	12	22.32	0	1	0	0	0	6	7	6	9	4	0	0	0	0	0	0	0	0	0	0	70	2	2	0	3	1	0	0	2	1	1	1	1	1	0	3	1	3	2	2	2	2	2	2	8	2	3
23	12	21.16	0	1	0	0	0	6	7	7	9	3	0	0	0	0	0	0	0	0	0	0	70	2	1	0	4	2	0	0	4	2	2	2	2	1	0	4	2	4	2	2	2	2	2	2	7	2	3
32	12	21.5	0	2	35	26	6	1	1	7	7	3	0	0	0	0	0	0	0	0	0	0	65	1	2	0	1	1	0	0	2	1	1	1	1	1	1	5	2	3	2	2	3	2	3	1	2	1	1
23	14	22.43	0	2	32	20	2	1	3	6	6	4	0	0	0	0	0	0	0	0	0	0	75	2	2	0	1	1	0	0	2	1	2	2	0	0	0	4	2	1	1	2	1	2	2	2	6	2	3
28	13	22.27	0	2	34	20	7	1	1	7	7	5	1	1	0	1	1	0	1	1	10	1	70	2	2	0	0	0	0	0	1	1	0	0	0	0	0	2	1	1	1	2	2	2	2	2	3	1	2
22	13	20.57	0	1	0	0	0	6	7	6	9	3	0	0	0	0	0	0	0	0	0	0	75	2	1	0	1	1	1	1	2	1	1	1	0	0	0	3	1	1	1	3	2	1	3	2	6	2	3
26	11	22.58	0	2	30	25	1	1	1	7	6	4	0	0	0	0	0	0	0	0	0	0	80	3	2	0	0	0	0	0	1	1	0	0	0	0	0	3	1	1	1	1	2	2	1	2	8	2	2
28	13	22.06	0	1	0	0	0	3	7	7	9	4	0	0	0	0	0	0	0	0	0	0	75	2	2	0	0	0	0	0	0	0	0	0	0	0	0	1	1	1	1	2	2	1	2	1	5	2	2
30	11	27.55	1	2	35	20	10	1	1	7	6	4	2	2	2	0	2	0	1	2	48	4	70	2	2	0	0	0	0	0	1	1	1	1	0	0	0	3	1	0	0	1	2	2	2	2	8	2	3
26	15	21.76	0	1	0	0	0	6	7	6	9	4	0	0	0	0	0	0	0	0	0	0	70	2	2	0	2	1	1	1	3	1	0	0	0	0	0	4	2	1	1	1	1	1	1	2	5	2	2
28	12	22.04	0	2	31	26	2	1	1	6	6	3	1	0	0	0	0	1	0	0	0	0	75	2	1	0	0	0	0	0	0	0	1	1	0	0	0	2	1	3	2	3	2	1	3	3	6	2	3
27	13	23.73	0	1	0	0	0	5	7	7	9	5	0	0	0	0	0	0	0	0	0	0	80	3	2	0	0	0	0	0	1	1	0	0	0	0	0	4	2	2	1	2	2	1	2	2	8	2	2
21	12	23.34	0	1	0	0	0	6	7	6	9	4	0	0	0	0	0	0	0	0	0	0	75	2	1	0	0	0	0	0	2	1	0	0	0	0	0	1	1	0	0	1	3	2	3	2	5	2	1
23	12	19.53	0	1	0	0	0	6	7	6	9	5	0	0	0	0	0	0	0	0	0	0	75	2	2	0	0	0	0	0	0	0	0	0	0	0	0	5	2	0	0	1	2	2	2	2	7	2	2
25	15	25.51	1	1	0	0	0	1	7	6	9	4	0	0	0	0	0	0	0	0	0	0	70	2	2	0	0	0	0	0	0	0	0	0	0	0	0	1	1	1	1	1	2	2	2	2	6	2	1
24	14	19.53	0	1	0	0	0	6	7	7	9	4	0	0	0	0	0	0	0	0	0	0	70	2	1	0	1	1	0	0	2	1	0	0	0	0	0	2	1	3	2	2	2	2	3	1	2	1	3
[truncated: 44 more columns]
